# Supplementary material for: Correction: Hsa-miRNA-765 as a Key Mediator for Inhibiting Growth, Migration and Invasion in Fulvestrant-Treated Prostate Cancer
Source: PLoS One. 2019 Mar 18;14(3):e0214184. doi: 10.1371/journal.pone.0214184 (PMC6422296; doi:10.1371/journal.pone.0214184)
Supplement: S1 Dataset — (ZIP) [file pone.0214184.s001.zip › raw data/Figure 1A raw data.xlsx]

## Sheet: Sheet1
				siNeg+EtOH	siNeg+ICI	siERb#1+EtOH	siERb#1+ICI
			1	0.567358	0.325566	0.614419	0.516726
			2	0.531164	0.325922	0.588711	0.514303
			3	0.552328	0.322128	0.54104	0.518258
			4	0.5172	0.322037	0.592091	0.513203
				siNeg+EtOH	siNeg+ICI	siERb#1+EtOH	siERb#1+ICI
			1	0.041571	0.0411004	0.0433566	0.0421697
			2	0.0425317	0.0421936	0.044083	0.0432515
			3	0.0419879	0.0418132	0.0430914	0.0420584
			4	0.0438671	0.0410359	0.0421563	0.0419378
				siNeg+EtOH	siNeg+ICI	siERb#1+EtOH	siERb#1+ICI
			1	0.525787	0.284465	0.571062	0.474556
			2	0.488633	0.283729	0.544628	0.471051
			3	0.51034	0.280315	0.497949	0.476199
			4	0.473332	0.281001	0.549934	0.471265
		Mean		0.499523	0.282377	0.540894	0.473268
		SD		0.0231759	0.00202774	0.0308225	0.00252818
					1.52511e-06		0.0047018
		fold change	1	1.05258	0.569474	1.14322	0.950018
			2	0.978198	0.567999	1.0903	0.943002
			3	1.02165	0.561165	0.996849	0.953308
			4	0.947569	0.562538	1.10092	0.94343
		Mean		1	0.565294	1.08282	0.94744
		SD		0.046396	0.00405936	0.0617039	0.00506119
