# Supplementary material for: Correction: Hsa-miRNA-765 as a Key Mediator for Inhibiting Growth, Migration and Invasion in Fulvestrant-Treated Prostate Cancer
Source: PLoS One. 2019 Mar 18;14(3):e0214184. doi: 10.1371/journal.pone.0214184 (PMC6422296; doi:10.1371/journal.pone.0214184)
Supplement: S1 Dataset — (ZIP) [file pone.0214184.s001.zip › raw data/Figure 1E raw data/DU145-ICI_Migration_Invasion_Crystal Violet-Figure 1E.xlsx]

## Sheet: Sheet1
595nm (A)
0.365079	0.418429	0.358996	0.589859	0.618983	0.576733			0.595192
Migration-DU145-ICI-siNeg	Migration-DU145-ICI-siNeg	Migration-DU145-ICI-siNeg	Migration-DU145-EtOH-siNeg	Migration-DU145-EtOH-siNeg	Migration-DU145-EtOH-siNeg
0.613381	0.703016	0.60316	0.99104	1.03997	0.968987
Migration	mean	SD
EtOH-siNeg	1	0.036331
ICI-siNeg	0.639852	0.0549393
		0.000693441
595nm (A)
0.320448	0.345786	0.322526	0.508214	0.540002	0.581229			0.543148
Invasion-DU145-ICI-siNeg	Invasion-DU145-ICI-siNeg	Invasion-DU145-ICI-siNeg	Invasion-DU145-EtOH-siNeg	Invasion-DU145-EtOH-siNeg	Invasion-DU145-EtOH-siNeg
0.589983	0.636633	0.593809	0.935682	0.994208	1.07011
Invasion	mean	SD
EtOH-siNeg	1	0.0674013
ICI-siNeg	0.606808	0.0258995
		0.000704562
