# Supplementary material for: Correction: Hsa-miRNA-765 as a Key Mediator for Inhibiting Growth, Migration and Invasion in Fulvestrant-Treated Prostate Cancer
Source: PLoS One. 2019 Mar 18;14(3):e0214184. doi: 10.1371/journal.pone.0214184 (PMC6422296; doi:10.1371/journal.pone.0214184)
Supplement: S1 Dataset — (ZIP) [file pone.0214184.s001.zip › raw data/Figure 1F raw data/DU145-ICI-F-actin-Figure 1F.xlsx]

## Sheet: Stress Fibers
Stress Fibre	Intact ++ and malformation+ are grouped as the cells with no significant change
EtOH+Empty
Stress fibre (Critieria)	field #1	field #2	Field #3	Field #4	Field #5
Intact ++	42	34	36	39	45
malformation +	4	3	3	5	2
destructed -	2	4	0	1	1
TOTAL	48	41	39	45	48
Stress fibre (Critieria)	field #1	field #2	Field #3	Field #4	Field #5	MEAN	SEM
Intact ++	0.875	0.829268	0.923077	0.866667	0.9375	0.886302	0.017958
malformation +	0.0833333	0.0731707	0.0769231	0.111111	0.0416667	0.077241	0.0101376
destructed -	0.0416667	0.097561	0	0.0222222	0.0208333	0.0364566	0.0151886
	0.958333	0.902439	1	0.977778	0.979167	0.963543	0.0372044
ICI+Empty
Stress fibre (Critieria)	field #1	field #2	Field #3	Field #4	Field #5
Intact ++	25	8	17	6
malformation +	13	4	12	4
destructed -	16	8	14	7
TOTAL	54	20	43	17
Stress fibre (Critieria)	field #1	field #2	Field #3	Field #4	Field #5	MEAN	SEM
Intact ++	0.462963	0.4	0.395349	0.352941		0.402813	0.0202795
malformation +	0.240741	0.2	0.27907	0.235294		0.238776	0.0144756
destructed -	0.296296	0.4	0.325581	0.411765		0.358411	0.0251824
	0.703704	0.6	0.674419	0.588235		0.641589	0.0563095
ERb+ICI
Stress fibre (Critieria)	field #1	field #2	Field #3	Field #4	Field #5
Intact ++	8	10	12	0	6
malformation +	2	1	1	6	1
destructed -	1	0	1	2	1
TOTAL	11	11	14	8	8
Stress fibre (Critieria)	field #1	field #2	Field #3	Field #4	Field #5	MEAN	SEM
Intact ++	0.727273	0.909091	0.857143	0	0.75	0.648701	0.151176
malformation +	0.181818	0.0909091	0.0714286	0.75	0.125	0.243831	0.116776
destructed -	0.0909091	0	0.0714286	0.25	0.125	0.107468	0.0374973
TOTAL	0.909091	1	0.928571	0.75	0.875	0.892532	0.0918493
ERb+EtOH
Stress fibre (Critieria)	field #1	field #2	Field #3	Field #4	Field #5
Intact ++	12	9	10	12	13
malformation +	1	3	3	4	1
destructed -	0	1	2	2	1
TOTAL	13	13	15	18	15
Stress fibre (Critieria)	field #1	field #2	Field #3	Field #4	Field #5	MEAN	SEM
Intact ++	0.923077	0.692308	0.666667	0.666667	0.866667	0.763077	0.0499704
malformation +	0.0769231	0.230769	0.2	0.222222	0.0666667	0.159316	0.0329712
destructed -	0	0.0769231	0.133333	0.111111	0.0666667	0.0776068	0.0207876
TOTAL	1	0.923077	0.866667	0.888889	0.933333	0.922393	0.0509189

## Sheet: Filopodia
Filopodia		Cells with short (<20mm+) and long (>20mm ++) filopodia are grouped as the filopodial cells.
EtOH+Empty
Filopodia (Critieria)	field #1	field #2	Field #3	Field #4	Field #5
No formation -	1	4	2	0	1
<20mM +	46	9	8	7	9
>20mM +++	21	3	3	5	3
TOTAL	68	16	13	12	13
Filopodia (Critieria)	field #1	field #2	Field #3	Field #4	Field #5	MEAN	SEM
No formation -	0.0147059	0.25	0.153846	0	0.0769231	0.099095	0.0424279
<20mM +	0.676471	0.5625	0.615385	0.583333	0.692308	0.625999	0.0231925
>20mM +++	0.308824	0.1875	0.230769	0.416667	0.230769	0.274906	0.0369585
	0.985294	0.75	0.846154	1	0.923077	0.900905	0.103927
ICI+Empty
Filopodia (Critieria)	field #1	field #2	Field #3	Field #4	Field #5
No formation -	20	14	15	9	7
<20mM +	34	8	11	8	15
>20mM +++	4	1	4	2	3
TOTAL	58	23	30	19	25
Filopodia (Critieria)	field #1	field #2	Field #3	Field #4	Field #5	MEAN	SEM
No formation -	0.344828	0.608696	0.5	0.473684	0.28	0.441441	0.0531665
<20mM +	0.586207	0.347826	0.366667	0.421053	0.6	0.46435	0.0492631
>20mM +++	0.0689655	0.0434783	0.133333	0.105263	0.12	0.0942081	0.015178
	0.655172	0.391304	0.5	0.526316	0.72	0.558559	0.130231
ERb+ICI
Filopodia (Critieria)	field #1	field #2	Field #3	Field #4	Field #5
No formation -	2	1	1	0	1
<20mM +	16	8	8	7	5
>20mM +++	2	2	2	6	2
TOTAL	20	11	11	13	8
Filopodia (Critieria)	field #1	field #2	Field #3	Field #4	Field #5	MEAN	SEM
No formation -	0.1	0.0909091	0.0909091	0	0.125	0.0813636	0.0194226
<20mM +	0.8	0.727273	0.727273	0.538462	0.625	0.683601	0.0417646
>20mM +++	0.1	0.181818	0.181818	0.461538	0.25	0.235035	0.0560603
	0.9	0.909091	0.909091	1	0.875	0.918636	0.0475755
ERb+EtOH
Filopodia (Critieria)	field #1	field #2	Field #3	Field #4	Field #5
No formation -	2	4	1	2	0
<20mM +	10	13	10	9	11
>20mM +++	3	6	5	7	6
TOTAL	15	23	16	18	17
Filopodia (Critieria)	field #1	field #2	Field #3	Field #4	Field #5	MEAN	SEM
No formation -	0.133333	0.173913	0.0625	0.111111	0	0.0961715	0.0274094
<20mM +	0.666667	0.565217	0.625	0.5	0.647059	0.600789	0.0277569
>20mM +++	0.2	0.26087	0.3125	0.388889	0.352941	0.30304	0.0305131
	0.866667	0.826087	0.9375	0.888889	1	0.903829	0.0671392
